# Supplementary material for: Pan‐cancer analysis of alternative splicing regulator heterogeneous nuclear ribonucleoproteins (hnRNPs) family and their prognostic potential
Source: J Cell Mol Med. 2020 Sep 11;24(19):11111–9. doi: 10.1111/jcmm.15558 (PMC7576281; doi:10.1111/jcmm.15558)
Supplement: Supplementary file 1 — Table S1 [file JCMM-24-11111-s001.csv]

id	gene	chrom	chromStart	chromEnd	strand
ENSG00000179172.8	HNRNPCL1	chr1	12847377	12947578	-
ENSG00000125944.17	HNRNPR	chr1	23303771	23344336	-
ENSG00000153187.15	HNRNPU	chr1	244851166	244864542	-
ENSG00000143889.14	HNRNPLL	chr2	38561978	38603586	-
ENSG00000138668.17	HNRNPD	chr4	82352498	82374503	-
ENSG00000152795.16	HNRNPDL	chr4	82422564	82430408	-
ENSG00000177733.6	HNRNPA0	chr5	137745651	137754376	-
ENSG00000197451.9	HNRNPAB	chr5	178204507	178211180	+
ENSG00000169045.16	HNRNPH1	chr5	179614178	179634784	-
ENSG00000122566.19	HNRNPA2B1	chr7	26189927	26201529	-
ENSG00000169813.15	HNRNPF	chr10	43385617	43409166	-
ENSG00000213412.3	HNRNPA1P33	chr10	46415853	46416413	+
ENSG00000096746.16	HNRNPH3	chr10	68331174	68343191	+
ENSG00000234857.2	HNRNPUL2-BSCL2	chr11	62690275	62727384	-
ENSG00000214753.2	HNRNPUL2	chr11	62712630	62727349	-
ENSG00000135486.16	HNRNPA1	chr12	54280193	54287088	+
ENSG00000139675.11	HNRNPA1L2	chr13	52640786	52643796	+
ENSG00000092199.16	HNRNPC	chr14	21209136	21269494	-
ENSG00000099783.10	HNRNPM	chr19	8444767	8489114	+
ENSG00000104824.15	HNRNPL	chr19	38836388	38852347	-
ENSG00000105323.15	HNRNPUL1	chr19	41262496	41307598	+
ENSG00000126945.8	HNRNPH2	chrX	101408295	101414133	+
