# Supplementary material for: Pan‐cancer analysis of alternative splicing regulator heterogeneous nuclear ribonucleoproteins (hnRNPs) family and their prognostic potential
Source: J Cell Mol Med. 2020 Sep 11;24(19):11111–9. doi: 10.1111/jcmm.15558 (PMC7576281; doi:10.1111/jcmm.15558)
Supplement: Supplementary file 2 — Table S2 [file JCMM-24-11111-s002.csv]

gsm	BLCA	BRCA	CHOL	COAD	ESCA	HNSC	KICH	KIRC	KIRP	LIHC	LUAD	LUSC	PRAD	READ	STAD	THCA	UCEC
HNRNPA0	-0.152	0.244	0.416	0.172	-0.004	0.014	0.512	0.096	-0.112	0.1	-0.184	0.002	0.181	0.114	-0.294	0.033	0.019
HNRNPA1	-0.01	0.126	1.073	0.675	0.402	-0.012	0.217	0.377	0.242	0.574	0.277	0.45	0.251	0.549	0.274	0.188	-0.111
HNRNPA1L2	0.012	-0.35	0.377	0.809	0.321	0.035	0.023	0.243	0.55	-0.004	-0.104	0.127	-0.096	0.883	0.444	-0.077	-0.726
HNRNPA1P33	2.103	-1.093	3.953	-2.647	0.034	0.718	-0.847	0.747	0.978	-0.823	-2.163	-1.106	1.832	-2.699	-0.091	0	-1.343
HNRNPA2B1	0.431	0.584	-0.051	0.463	0.576	0.285	-0.033	-0.128	0.215	0.181	0.384	0.561	0.348	0.374	0.545	-0.132	0.436
HNRNPAB	0.173	1.066	0.196	0.077	0.531	0.074	0.392	0.443	0.703	0.277	0.683	0.788	0.453	0.229	0.24	0.45	1.021
HNRNPC	0.08	0.495	0.093	0.338	0.635	0.217	-0.643	-0.099	0.152	0.175	0.549	0.629	0.153	-0.029	0.13	0.234	0.053
HNRNPCL1	0.094	0.858	-1.351	1.51	0.686	0.361	0.64	-0.234	0.337	0.93	0.74	1.83	0.412	1.518	0.919	-0.115	0.587
HNRNPD	0.09	0.201	0.131	0.545	0.403	0.306	0.377	0.281	0.127	-0.018	0.35	0.553	0.185	0.3	0.168	-0.036	0.138
HNRNPDL	-0.281	-0.286	0.309	0.465	0.017	-0.094	-0.306	0.098	0.063	-0.042	-0.09	-0.194	0.145	-0.105	0.065	-0.155	-0.466
HNRNPF	0.299	0.729	-0.201	0.287	0.45	0.073	-0.255	-0.184	-0.152	-0.277	0.294	0.291	0.421	0.236	0.352	0.229	0.469
HNRNPH1	-0.035	0.059	0.288	0.461	0.152	0.222	-0.429	0.664	0.355	0.471	0.234	0.185	0.173	0.386	0.306	-0.338	-0.057
HNRNPH2	-0.363	0.158	-0.122	0.059	0.124	-0.198	0.262	-0.536	-0.42	-0.124	-0.183	-0.275	-0.055	0.091	0.03	-0.045	-0.189
HNRNPH3	-0.361	-0.187	0.048	0.025	0.189	0.275	-0.794	-0.227	-0.166	-0.046	0.002	0.098	-0.104	0.02	0.087	-0.239	-0.325
HNRNPL	0.421	0.497	0.068	0.192	0.522	0.209	-0.051	0.011	0.039	0.121	0.371	0.678	0.224	0.256	0.117	0.071	0.346
HNRNPLL	-0.274	-0.068	0.181	0.186	-0.052	0.191	-0.355	-0.356	-0.213	0.058	-0.084	0.025	-0.147	-0.052	0.067	-0.052	-0.131
HNRNPM	-0.033	0.405	0.025	0.241	0.375	0.188	-0.132	-0.163	-0.261	0.005	-0.031	0.43	0.161	0.309	0.339	-0.348	0.162
HNRNPR	0.12	0.256	0.169	0.253	0.495	0.181	-0.431	-0.381	-0.296	0.265	0.239	0.454	0.093	0.023	0.328	-0.07	-0.16
HNRNPU	-0.08	0.551	0.423	0.432	0.434	0.218	-0.435	-0.287	-0.141	0.305	0.341	0.353	0.118	0.372	0.41	-0.076	0.242
HNRNPUL1	0.12	0.274	0.689	0.063	0.235	0.052	0.353	0.194	-0.105	0.331	0.086	0.393	-0.017	0.165	-0.003	0.152	0.092
HNRNPUL2	0.065	0.082	0.522	-0.317	0.137	0.081	0.844	0.22	0.315	0.341	0.018	0.14	0.047	-0.238	-0.107	0.354	0.021
HNRNPUL2-BSCL2	0.375	-0.043	0.498	-0.65	0.06	0.181	0.145	0.024	0.316	0.617	-0.085	0.249	0.768	-0.384	-0.271	-0.356	0.012
